# Supplementary material for: Application of PI3K inhibitors in breast cancer treatment: a clinical trial landscape analysis based on clinical trial databases and registries
Source: Front Oncol. 2026 Apr 13;16:1807951. doi: 10.3389/fonc.2026.1807951 (PMC13111025; doi:10.3389/fonc.2026.1807951)
Supplement: Supplementary file 2 [file Table2.xlsx]

## Sheet: Sheet1
Databases	DEAD Time	Search strings
U.S.Clinical Trial Registration PlatformIran Clinical Trial Registration Platform	2026-1-1	(Breast Neoplasms OR Breast Neoplasm OR Neoplasm, Breast OR Neoplasms, Breast OR Breast Tumors OR Breast Tumor OR Tumor, Breast OR Tumors, Breast OR Breast Cancer OR Cancer, Breast OR Cancer of Breast OR Cancer of the Breast OR Malignant Neoplasm of Breast OR Breast Malignant Neoplasm OR Breast Malignant Neoplasms OR Malignant Tumor of Breast OR Breast Malignant Tumor OR Breast Malignant Tumors O…
China Clinical Trial Registration Center	2026-1-1	注册题目:PI3K Inhibitors
China Drug Clinical Trial Registration and Information Disclosure Platform	2026-1-1	适应症:乳腺癌 药物名称:PI3K抑制剂
UK Clinical Trial Registration Platform	2026-1-1	"Phosphatidylinositol 3-Kinases" OR "Phosphatidylinositol 3 Kinases" OR "Phosphoinositide 3 Kinases" OR "Kinases, Phosphoinositide 3" OR "PI3-Kinase" OR "PI3 Kinase" OR "Phosphatidylinositol-3-OH Kinase" OR "Kinase, Phosphatidylinositol-3-OH" OR "Phosphatidylinositol 3 OH Kinase" OR "Phosphoinositide 3-Hydroxykinase" OR "3-Hydroxykinase, Phosphoinositide" OR "Phosphoinositide 3 Hydroxykinase" OR …
EU Clinical Trials Register	2026-1-1	"Phosphatidylinositol 3-Kinases" OR "Phosphatidylinositol 3 Kinases" OR "Phosphoinositide 3 Kinases" OR "Kinases, Phosphoinositide 3" OR "PI3-Kinase" OR "PI3 Kinase" OR "Phosphatidylinositol-3-OH Kinase" OR "Kinase, Phosphatidylinositol-3-OH" OR "Phosphatidylinositol 3 OH Kinase" OR "Phosphoinositide 3-Hydroxykinase" OR "3-Hydroxykinase, Phosphoinositide" OR "Phosphoinositide 3 Hydroxykinase" OR …
Korea Clinical Trial Registration Platform	2026-1-1	(Breast Neoplasms OR Breast Neoplasm OR Neoplasm, Breast OR Neoplasms, Breast OR Breast Tumors OR Breast Tumor OR Tumor, Breast OR Tumors, Breast OR Breast Cancer OR Cancer, Breast OR Cancer of Breast OR Cancer of the Breast OR Malignant Neoplasm of Breast OR Breast Malignant Neoplasm OR Breast Malignant Neoplasms OR Malignant Tumor of Breast OR Breast Malignant Tumor OR Breast Malignant Tumors O…
Japan Clinical Trial Registration Platform	2026-1-1	対象疾患名：乳がん 医薬品名/医療機器名/再生医療等製品名/再生医療等に用いる細胞等：(Phosphatidylinositol 3-Kinases OR Phosphatidylinositol 3 Kinases OR Phosphoinositide 3 Kinases OR Kinases, Phosphoinositide 3 OR PI3-Kinase OR PI3 Kinase OR Phosphatidylinositol-3-OH Kinase OR Kinase, Phosphatidylinositol-3-OH OR Phosphatidylinositol 3 OH Kinase OR Phosphoinositide 3-Hydroxykinase OR 3-Hydroxykinase, Phosphoinositide OR Phosphoinositide…
Australia Clinical Trial Registration Platform	2026-1-1	("Breast Cancer" OR "Mammary Cancer") AND (PI3K OR "Phosphatidylinositol 3-Kinases") Condition category:Cancer
